# Supplementary material for: Effect of Glutamine on the Growth Performance, Oxidative Stress, and Nrf2/p38 MAPK Expression in the Livers of Heat-Stressed Broilers
Source: Animals (Basel). 2023 Feb 13;13(4):652. doi: 10.3390/ani13040652 (PMC9951748; doi:10.3390/ani13040652)
Supplement: Supplementary file 1 [file animals-13-00652-s001.zip]

Archive with 1 entries (1 files):
- animals-2184042-supplementary.pdf
